# Supplementary material for: The Implication of Physically Demanding and Hazardous Work on Retirement Timing
Source: Int J Environ Res Public Health. 2022 Jul 1;19(13):8123. doi: 10.3390/ijerph19138123 (PMC9265406; doi:10.3390/ijerph19138123)
Supplement: Supplementary file 1 [file ijerph-19-08123-s001.zip]

Archive with 1 entries (1 files):
- ijerph-1776455-supplementary.pdf
